# Supplementary material for: Inflammation, mechanical allodynia and an exaggerated exercise pressor reflex during disease progression in UCD‐type 2 diabetes mellitus rats
Source: Exp Physiol. 2026 May 5:10.1113/EP093516. Online ahead of print. doi: 10.1113/EP093516 (PMC13394175; doi:10.1113/EP093516)
Supplement: Supplementary file 1 — Tables S1–S6. [file EPH-9999-0-s001.xlsx]

## Sheet: Table S1
Table S1. Individual data points for Figure 1.
HbA1c (%)										Fasting Glucose (mg/dL)
	Weeks Before and After Onset										Weeks Before and After Onset
Rat ID	-4	0	4	8	12	16	20	24		Rat ID	-4	0	4	8	12	16	20	24
T2DM										T2DM
1	5.2	8.3	12.9	13	13	12.8	13	13		1	94	88	161	270	469	563	526	456
2	5.2	7.2	12.3	12.3	13	13	13	13		2	104	88	129	263	431	459	459	495
3	4.7	7.4	6.9	9.6	11.4	12.1	13	12.7		3	116	75	93	156	389	600	410	513
4	5.5	6.5	6.2	10.2	12	12.7	13	13		4	104	98	99	122	181	327	293	485
5	5.5	6.9	10.7	12.7	12.2	12.1	13	13		5	110	112	96	213	253	513	395	539
6	5.3	9	13	13	12.5	13	13	13		6	92	64	433	533	600	540	511	528
7	4.9	5.7	6.4	9.6	11.5	11.4	13	13		7	111	90	79	74	225	117	148	176
8	4.7	6.8	9.5	12.5	12.9	11.5	13	13		8	103	76	88	125	239	238	290	329
9	5.4	5.4	5.9	5.8	5.6	6.1	7	7.2		9	97	128	114	124	120	106	115	93
10	5.1	6.7	9.9	12.6	11.6	13	13	13		10	116	73	98	133	350	440	447	532
11	5.9	5.8	6	6	7.4	10.8	10.7	12.2		11	97	95	108	93	92	131	182	177
12	5.3	5.8	5.9	7.1	6.8	9.4	12.5	13		12	104	104	92	95	98	145	238	276
13	5.1	6	5.8	7	6.8	9.2	12	12.1		13	97	102	117	105	98	107	130	169
14	5.3	8.9	11.6	13	13	13	13	13		14	85	82	155	297	472	501	474	523
15	4.6	6	6.3	6.6	8.9	11	12.1	13		15	100	92	103	91	464	167	212	348
16	5.3	7.5	11.1	12.6	11.4	11.5	13	13		16	106	87	166	205	600	449	440	429
17	5.1	7.3	11.1	13	12.3	12.4	13	13		17	97	89	108	120	395	384	218	477
18	5.5	6.1	8.3	10.1	11.7	11.3	11.1	13		18	159	102	87	235	212	183	217	272
CTL										CTL
19	4	4.7	4.9	4.6	4.8	4.4	4.8	5		19	71	92	75	60	72	79	74	84
20	4.4	4.5	4.6	4.5	4.6	4.5	4.1	4.8		20	57	81	57	85	71	79	78	79
21	4	4.5	4.8	4.3	4.5	4	4.6	4.8		21	61	102	75	54	80	93	88	88
22	4	4.5	4.6	4.5	4.5	4.9	4.8	4.9		22	64	77	75	75	85	78	63	75
23	4	4.5	4.6	4.4	4	4	4.4	4.2		23	57	62	80	63	68	71	74	58
24	4.2	4.7	4.5	4.5	4.5	4	4.6	4.7		24	67	65	64	81	84	86	98	70
25	4	4.5	4.5	4.5	4.2	4.2	4.6	4.9		25	88	78	74	77	75	65	70	76
26	4.1	4.3	4.4	4.1	4.1	4	4.4	4.3		26	76	88	73	87	90	93	78	88
27	4	4.2	4.5	4.2	4.3	4	4.2	4.7		27	70	74	60	75	73	72	67	76
28	4	4.4	4.6	4.5	4.3	4.6	4.6	4.4		28	83	75	64	74	86	81	75	79
29	4	4.5	4.7	4.4	4.3	4	4.5	4.4		29	61	82	55	73	96	79	96	76
30	4.1	4.5	4.6	4.6	4.6	4.1	4.5	4.6		30	66	87	53	70	87	89	81	85
31	4	5	4.6	4.6	4	4.6	4.5	4.8		31	82	91	72	70	81	83	90	93
32	4.1	4.5	4.9	4.8	4.7	4.8	4.2	4.4		32	71	78	58	65	90	73	78	84
33	4	4.6	4.7	4.3	4.1	4.4	4	4.9		33	76	91	66	67	74	79	91	72
34	4.8	4.3	4.4	4.3	4	4	4.4	4		34	80	69	63	83	83	84	83	79
35	4.4	4.3	4.1	4.1	4.6	4.7	4.3	4.4		35	67	87	90	84	80	87	75	77
36	4	4.2	4.2	4.7	4.5	4.6	4.8	4.8		36	70	81	92	86	81	68	69	91
Body Weight (g)										Insulin (pg/mL)
	Weeks Before and After Onset										Weeks Before and After Onset
Rat ID	-4	0	4	8	12	16	20	24		Rat ID	-4	0	4	8	12	16	20	24
T2DM										T2DM
1	462	550	545	513	497	482	479	468		1	1573	1472	980	627	444	434	400	354
2	427	520	515	511	495	471	465	449		2	1766	2518	2270	1004	870	599	645	528
3	411	524	575	584	547	503	492	462		3	721	2532	2388	1459	1386	563	417	397
4	419	518	580	597	567	507	469	432		4	1407	2831	2035	4029	1097	621	230	208
5	418	530	545	511	505	493	475	424		5	619	701	1319	1027	1826	1139	859	560
6	443	533	527	457	486	458	448	421		6	1015	509	770	761	909	430	730	418
7	467	596	661	696	671	641	614	590		7	277	126	295	299	456	497	239	186
8	470	576	603	583	566	541	519	495		8	1132	2706	1855	1361	802	597	415	377
9	610	685	708	716	728	745	742	749		9	1578	1272	1294	1056	1047	1073	871	833
10	408	504	522	502	479	469	462	444		10	1461	1927	1831	1182	447	533	446	321
11	529	628	650	659	649	622	591	564		11	1523	3218	1693	1436	2230	1579	749	638
12	423	560	618	655	646	618	583	551		12	934	1144	2032	1951	1462	890	567	473
13	427	546	601	640	646	627	605	576		13	820	1631	1750	1735	2418	1603	1130	1055
14	447	513	487	472	451	439	435	391		14	1388	1845	1011	542	555	208	197	257
15	426	545	593	632	636	593	554	527		15	513	1343	1080	1264	2020	786	623	492
16	452	547	539	518	510	493	478	460		16	931	2572	1577	547	550	276	218	219
17	449	541	545	526	515	506	475	466		17	1966	3067	1841	1053	353	474	461	328
18	652	685	661	636	609	584	557	544		18	1208	2044	1901	1132	783	540	453	520
CTL										CTL
19	258	341	379	420	445	465	485	491		19	217	524	692	579	1301	1823	816	543
20	275	375	416	456	490	507	527	532		20	188	423	1067	1319	426	2189	806	1852
21	265	358	410	440	467	485	504	508		21	303	1086	815	293	916	997	1149	690
22	241	317	356	376	413	426	439	449		22	406	695	519	733	1040	1360	649	840
23	225	328	384	410	429	448	460	477		23	1082	958	901	2190	3073	3723	2493	1259
24	251	337	382	426	462	475	501	505		24	214	277	364	428	608	1729	2251	1387
25	248	320	377	410	432	451	471	478		25	305	320	492	586	1087	2422	1015	1147
26	258	349	382	410	434	441	454	460		26	470	541	799	1060	1050	785	356	668
27	246	338	374	397	416	425	444	443		27	174	219	201	311	302	1037	223	901
28	274	352	395	417	451	456	479	493		28	456	131	491	578	585	497	365	553
29	282	381	429	418	489	507	523	550		29	397	1995	1722	1471	651	701	555	1530
30	255	344	385	478	446	463	527	542		30	259	1089	1827	1387	723	1228	732	80
31	275	398	438	478	501	517	540	550		31	378	967	1392	683	377	775	296	684
32	290	384	424	456	463	499	483	495		32	214	1360	663	361	1321	428	823	507
33	261	353	299	415	438	431	460	472		33	164	611	1290	1066	1030	1131	2071	490
34	334	375	395	425	449	481	488	499		34	782	1607	1493	912	1549	1683	1906	3933
35	396	423	445	460	480	499	499	515		35	1111	868	1298	1442	439	758	1447	1782
36	478	495	522	534	532	547	555	565		36	1060	952	308	807	735	1388	328	290

## Sheet: Table S2
Table S2. Individual data points for Figure 2.
50% PWT [log(g)]
	Weeks Before and After Onset
Rat ID	-4	0	4	8	12	16	20	24
T2DM
1	1.5	1.7	1.4	1.6	1.1	1.4	1.5	1.7
2	1.7	1.7	1.5	1.7	1.5	1.9	1.5	0.7
3	1.6	1.7	1.5	1.7	1.9	1.3	1.9	1.8
4	1.6	1.7	1.3	1.5	1.6	1.2	1.5	1.5
5	1.7	1.3	1.5	1.3	1	0.9	1.3	1.5
6	1.7	1.5	1.5	1.5	1	1.2	1.3	1.3
7	1.8	1.5	1.7	1.5	1.3	1.2	1.4	1.1
8	1.8	1.7	1.5	1.5	1.6	1.6	2	1.8
9	1.7	1.7	1.7	1.7	1.5	1.8	1.6	1.5
10	1.3	1.4	1.6	1.2	1.4	1.5	1.8	1.6
11	1.7	1.1	1.2	1.4	1.5	1.2	1.4	1.6
12	1.3	1.3	1.3	1.3	0.7	1	1.2	1
13	1.9	1.7	1.6	1.7	1.7	1.5	1.8	1.6
14	1.4	1.4	1.3	1.1	1.1	1.1	1	1.3
15	0.9	0.9	1.4	1	0.9	0.9	0.6	1.1
16	1.5	1.3	1.6	1.2	1	0.9	0.7	1.3
17	1.4	1.5	1.2	1.3	1.1	1.4	1.4	1.3
18	1.5	1.5	1.4	1.4	1.2	1.5	1.3	1.1
CTL
19	1.5	1.5	1.4	1.7	1.9	2	2	2
20	1.8	1.7	2	1.8	1.9	2	2	2
21	1.6	1.5	1.6	1.9	1.8	2	2	1.6
22	1.7	1.9	1.7	2	1.9	1.8	1.9	2
23	1.3	1.5	1.5	1.5	2	1.5	1.6	2
24	1.3	1.5	1.6	1.9	1.9	2	1.9	2
25	1.6	1.3	1.7	1.9	2	2	2	1.9
26	1.4	1.6	1.7	1.7	1.9	2	1.9	2
27	1.7	1.6	2	2	1.8	2	2	1.9
28	1.2	1.4	1.7	1.7	1.9	2	1.9	1.9
29	1.5	1.8	2	1.9	1.9	1.7	1.9	1.9
30	1.8	1.7	2	2	2	2	2	1.9
31	2	1.9	2	2	2	2	1.8	2
32	1.7	1.9	2	2	2	2	2	2
33	1.4	1.6	1.7	1.7	1.9	1.9	1.9	2
34	1.7	1.8	1.9	1.6	1.8	1.8	1.8	1.9
35	1.7	2	1.9	2	2	2	1.7	1.9
36	1.9	1.7	2	2	2	2	2	2

## Sheet: Table S3
Table S3. Individual data points for Figure 3.
CRP (mg/L)										IL-1? (pg/mL)
	Weeks Before and After Onset										Weeks Before and After Onset
Rat ID	-4	0	4	8	12	16	20	24		Rat ID	-4	0	4	8	12	16	20	24
T2DM										T2DM
1	797	1035	399	1052	870	737	728	625		1	150.5	82.9	40.7	71.1	46	36.1	98.8	126.7
2	651	799	707	789	650	527	582	836		2	20.6	22.9	23.8	7.2	17.3	28.8	22.6	14.9
3	660	687	831	1071	649	772	692	790		3	30.1	44.1	38	33.4	49.5	28.4	17.3	23.8
4	720	519	590	782	714	574	501	631		4	22.2	37.3	29.1	28.3	31.8	26.5	35.3	10.6
5	438	528	622	803	756	547	518	534		5	2.8	4.4	3.1	3.3	3.1	2.8	3.8	3.3
6	535	1338	273	337	1594	765	105	880		6	3.5	3.6	5.2	6	4.3	2.1	2.8	2.4
7	318	638	1804	841	1399	802	175	297		7	2.5	5.2	2.9	3	2.4	1.7	2.8	0.9
8	380	291	1071	960	1617	271	590	661		8	76.4	82.5	70.6	69.5	59.1	89.9	55.7	50.4
9	597	499	470	481	600	483	444	473		9	24.5	62.9	24.3	20.3	14.8	30.7	29.1	18.4
10	527	614	684	636	550	493	436	582		10	91.2	72.6	31.9	21	16	28.9	26	53.6
11	516	630	662	553	634	683	708	740		11	115.3	177.4	77.8	131.4	74.1	64.4	52.8	35.4
12	534	620	556	690	750	713	618	619		12	103	51	110.4	52.6	40.1	37.4	31.5	24.3
13	557	439	525	581	604	736	648	784		13	30.5	19.6	26.4	49	28.1	33.6	28.2	89.8
14	532	520	612	715	632	422	461	723		14	113.4	57.4	50	61.9	98.4	90.8	57.2	35.2
15	548	610	541	752	828	933	773	663		15	41.3	58.6	38.9	62.6	80.4	19.8	9.1	11.8
16	554	752	723	710	627	684	523	573		16	29.9	45.8	31.9	25.5	10.4	24.1	19.6	17.7
17	541	681	730	699	604	573	652	608		17	27.9	34.1	26.4	14.4	29	8.4	9.6	18.5
18	758	705	643	662	770	749	699	652		18	30.7	20.5	21	18.8	32.7	17.8	52.8	29.9
CTL										CTL
19	789	629	326	219	395	813	675	687		19	1.2	2.1	5.1	1.9	1.8	1.6	1.9	1.5
20	441	434	432	486	444	491	423	497		20	1.9	0.7	0.9	0.7	0.7	1.3	1	1.2
21	371	716	600	612	593	692	795	680		21	1.6	2.6	2.9	2.8	3.3	4	2.5	5.6
22	438	362	391	443	505	509	484	472		22	1.7	9.3	13	0.7	2.6	1.2	2.4	1.2
23	398	411	391	451	425	400	453	383		23	39.2	36.9	38.4	29.1	58.5	87	53.6	51.8
24	443	421	325	455	451	482	470	526		24	52.4	112	100.5	37.4	88	43.4	31.3	79.9
25	310	297	575	558	483	257	343	686		25	82.2	19.2	15.9	21.3	33.5	21.4	37.2	25.1
26	229	64	483	177	374	720	609	1325		26	2.3	2.3	1.8	2.2	4.1	2.8	3.2	2.5
27	508	415	398	450	431	440	549	533		27	0.7	0.7	0.9	0.7	1.7	3.4	1.2	1.4
28	470	501	466	520	517	546	572	561		28	0.7	12.8	0.7	0.7	2.6	0.7	1	0.7
29	599	705	448	256	405	670	407	272		29	1	6.1	4	2.6	1.2	1.3	2	0.7
30	638	573	543	507	588	525	624	771		30	0.7	1.3	3.1	1.3	1.1	0.7	4.3	7.3
31	540	551	452	467	470	506	465	534		31	0.8	3.9	1.4	1.7	1.4	1.6	1.6	0.9
32	537	507	490	527	521	599	453	450		32	19.6	36	13.3	8.4	21.6	25.2	2.4	2.4
33	493	443	519	494	470	462	456	434		33	0.7	0.7	1.1	1.5	3.3	0.9	1.1	0.7
34	452	537	541	446	604	421	435	465		34	0.7	2.9	3	1.6	2.4	1.5	2.3	5.1
35	556	469	518	535	632	507	556	658		35	2	1.3	1	0.8	1.3	0.7	0.8	1.3
36	479	437	459	545	740	534	761	469		36	2.9	2.2	2.4	2.8	1.4	2.1	3.9	3.5
TNF-? (pg/mL)										IL-6 (pg/mL)
	Weeks Before and After Onset										Weeks Before and After Onset
Rat ID	-4	0	4	8	12	16	20	24		Rat ID	-4	0	4	8	12	16	20	24
T2DM										T2DM
1	5.6	2.9	2.5	5.4	7.2	7.3	4.8	4.5		1	133	67	61	104	126	159	122	130
2	3.8	2.7	4.5	4.1	4.8	2.9	4.2	3.5		2	80	33	63	55	65	35	57	32
3	3.4	3.1	3.7	5.6	6.2	4.9	8	6.2		3	100	54	47	83	123	98	151	123
4	4	4	4	4.8	3.1	5.9	2.7	4.8		4	102	146	102	97	52	77	54	92
5	6.8	7.9	6.7	4.6	6.3	4.3	5.3	4.1		5	113	139	112	82	134	80	93	59
6	5	3.6	2	3.7	4.2	2.8	3	2		6	88	40	35	61	87	73	61	56
7	6.2	4	4.8	6.2	6.8	4.1	6.4	2.7		7	115	61	78	107	113	66	123	26
8	4.4	4.5	6.4	4.6	6.1	5.1	4.3	3.7		8	39	77	160	85	143	114	68	67
9	3.7	3.9	4.3	2.5	4.6	2.9	4.3	4.2		9	84	60	83	46	110	37	90	80
10	2.1	1.7	4	3.8	2.6	3.4	3	1.3		10	15	15	15	15	15	15	15	15
11	3	5.6	3.1	2.5	3.7	2.8	2.9	3		11	53	70	30	21	41	21	15	15
12	1.5	1.4	2.5	2.4	3.8	2	3	2.3		12	15	15	17	15	25	15	32	15
13	2.3	1.6	2.2	3.9	4.9	4.2	4.7	2.8		13	38	20	41	65	65	78	65	70
14	2.2	1.6	1.7	1.8	4.2	1	1.5	3.6		14	35	36	15	29	103	60	41	75
15	3.6	2	1.6	3	4.4	3	1.9	3		15	43	31	16	31	61	41	38	58
16	1.7	1.4	1.8	2.8	4.1	3	1.6	3.9		16	73	31	43	55	97	48	16	97
17	5.2	5.1	5.5	3.8	1.4	2.7	3.4	3.5		17	92	26	56	28	16	43	51	65
18	5	5.4	7.3	6.8	3.8	5.2	4.1	6.9		18	154	133	186	142	69	77	107	136
CTL										CTL
19	4.7	6.6	7.9	3.8	3.9	5.4	4.2	5.1		19	23	63	102	97	86	93	80	89
20	1.4	2.7	2	2.2	2	3.8	2.5	4		20	15	47	15	19	27	57	19	37
21	4.7	4.7	5.3	4.2	6.1	5.6	3.5	5.2		21	65	65	102	65	103	78	61	77
22	1.5	1.2	2.5	1.7	3.8	2.6	3.5	2.7		22	15	15	15	18	40	15	19	18
23	7.8	5.4	3.6	7.3	7.1	4.8	3.3	4.4		23	162	107	72	118	128	68	80	77
24	3.5	3.3	2.7	5.7	3.9	6.1	4.4	1.9		24	60	58	82	103	72	105	102	31
25	3.9	3.6	9	8	4.9	3.4	2.1	3.6		25	81	54	142	155	63	68	15	70
26	2.8	2.6	3.5	4.3	5.9	4.6	1.8	3.1		26	23	21	51	40	60	63	15	15
27	1.2	1.6	0.7	1.2	2.3	2.6	1.5	2		27	15	15	15	15	15	15	15	15
28	1.2	0.7	1.4	1.8	1.9	1.7	2	2.3		28	15	15	15	15	15	15	15	15
29	1.6	3.2	4.3	5.4	1.4	2.7	2.4	3.1		29	23	61	97	79	32	51	46	43
30	1.6	2	3.3	2	2.2	0.8	1.8	0.9		30	16	20	50	34	32	15	27	15
31	1.5	1.6	3	2	3	2.7	1.8	1.9		31	34	23	48	44	38	48	23	51
32	1.5	0.9	2.8	2.6	2.5	0.7	2.5	1.4		32	15	15	36	51	55	15	41	32
33	0.7	1.3	2.2	2	4.2	2.8	3.1	3.2		33	15	15	45	25	26	47	36	47
34	1.4	3.7	2.5	1.8	2.5	1.8	3.3	3.2		34	27	32	25	15	25	15	15	15
35	0.9	1.1	1.6	0.9	2.3	1.6	2.4	2		35	15	15	15	15	15	15	15	15
36	6.2	4.4	6.5	5.4	4.9	4.8	9.4	3.4		36	90	49	107	65	71	81	120	39
IL-4 (pg/mL)										IL-10 (pg/mL)
	Weeks Before and After Onset										Weeks Before and After Onset
Rat ID	-4	0	4	8	12	16	20	24		Rat ID	-4	0	4	8	12	16	20	24
T2DM										T2DM
1	321	202	516	534	521	290	229			1	492	404	175	454	517	704	620	389
2	287	606	509	414	268	194	443			2	201	211	411	452	391	139	185	391
3	224	352	294	442	372	691	859			3	60	154	200	222	401	294	730	993
4	366	252	482	337	474	364	432			4	246	283	160	419	262	441	248	234
5	380	266	283	552	523	349	304			5	137	361	115	130	386	391	171	151
6	348	304	144	447	207	316	400			6	331	407	321	331	538	404	523	528
7	331	321	551	418	431	432	517			7	509	404	497	853	604	436	538	694
8	416	410	405	398	345	403	452			8	274	518	497	448	480	414	289	526
9	267	442	319	348	514	410	316			9	412	368	348	304	392	596	470	301
10	240	310	266	444	357	457	304			10	240	259	254	261	436	337	351	247
11	304	389	225	369	347	351	381			11	258	704	724	394	591	689	464	443
12	293	317	277	499	231	347	374			12	209	241	305	297	590	246	422	382
13	476	449	394	380	415	407	319			13	548	465	420	622	391	422	461	265
14	175	381	211	348	264	409	543			14	604	304	377	382	534	460	361	548
15	393	385	325	476	533	186	419			15	542	441	275	412	725	484	142	454
16	226	266	299	434	375	365	460			16	279	375	433	532	689	566	375	739
17	244	333	333	170	370	518	443			17	339	257	381	488	306	444	555	588
18	392	395	409	267	434	271	449			18	217	419	508	415	270	475	226	447
CTL										CTL
19	436	529	697	518	624	658	672			19	384	354	496	673	449	519	521	632
20	477	574	637	405	737	450	759			20	201	332	534	384	258	503	267	638
21	535	670	710	754	671	690	520			21	715	552	684	773	911	605	667	566
22	289	299	334	556	407	361	315			22	232	180	177	237	438	265	299	239
23	506	331	609	679	547	471	615			23	299	407	294	485	616	433	382	561
24	403	327	555	387	429	512	156			24	166	407	492	684	373	465	557	222
25	500	640	774	513	551	677	498			25	678	662	712	1112	785	780	956	649
26	536	517	562	361	817	525	584			26	758	652	783	976	547	1177	723	788
27	337	249	337	343	443	348	421			27	246	244	181	274	247	463	236	390
28	245	327	289	361	472	406	582			28	236	342	229	338	279	373	316	499
29	296	384	374	243	347	223	343			29	87	328	608	493	233	369	323	410
30	105	203	187	131	147	137	239			30	171	132	346	157	40	90	178	309
31	326	607	399	531	590	485	609			31	436	369	978	546	858	864	493	794
32	185	384	332	285	234	410	297			32	215	145	460	372	516	398	582	428
33	508	575	409	582	772	665	578			33	380	510	542	390	425	1100	955	926
34	423	375	434	448	361	609	409			34	761	650	452	513	508	447	725	594
35	384	456	430	437	421	500	464			35	317	552	345	391	560	505	588	663
36	369	377	405	371	342	487	242			36	412	361	460	450	397	362	762	217

## Sheet: Table S4
Table S4. Figure 1 P values when compared to before disease onset (-4 wks).
	0 wks	4 wks	8 wks	12 wks	16 wks	20 wks	24 wks
T2DM
HbA1c (%)	<0.001	<0.001	<0.001	<0.001	<0.001	<0.001	<0.001
Fasting Glucose (mg/dL)	0.034	0.255	0.034	<0.001	<0.001	<0.001	<0.001
Body Weight (g)	<0.001	<0.001	<0.001	<0.001	0.001	0.003	0.034
Insulin (pg/mL)	0.005	0.053	0.998	1	0.047	0.001	<0.001
CTL
HbA1c (%)	0.001	<0.001	0.003	0.013	0.045	0.003	0.001
Fasting Glucose (mg/dL)	0.017	0.73	0.418	0.007	0.023	0.041	0.01
Body Weight (g)	<0.001	<0.001	<0.001	<0.001	<0.001	<0.001	<0.001
Insulin (pg/mL)	0.046	0.02	0.003	0.012	0.001	0.021	0.034

## Sheet: Table S5
Table S5. Figure 2 P values for post hoc analyses between groups at each time point and within groups compared to before disease onset (-4 wks).
Comparison at each time point, between groups			Comparison to before onset, within groups
Comparison	Adjusted P Value		Comparison	Adjusted P Value
-4			T2DM
T2DM vs. CTL	0.692		-4 vs. 0	0.106
0			-4 vs. 4	0.106
T2DM vs. CTL	0.018		-4 vs. 8	0.009
4			-4 vs. 12	0.003
T2DM vs. CTL	<0.001		-4 vs. 16	0.009
8			-4 vs. 20	0.106
T2DM vs. CTL	<0.001		-4 vs. 24	0.073
12			CTL
T2DM vs. CTL	<0.001		-4 vs. 0	0.144
16			-4 vs. 4	<0.001
T2DM vs. CTL	<0.001		-4 vs. 8	<0.001
20			-4 vs. 12	<0.001
T2DM vs. CTL	<0.001		-4 vs. 16	<0.001
24			-4 vs. 20	<0.001
T2DM vs. CTL	<0.001		-4 vs. 24	<0.001

## Sheet: Table S6
Table S6. Figure 3 P values when compared to before disease onset (-4 wks).
	0 wks	4 wks	8 wks	12 wks	16 wks	20 wks	24 wks
T2DM
CRP (mg/L)	0.286	0.371	0.027	0.09	0.289	0.664	0.125
IL-1beta (pg/mL)	0.808	0.249	0.249	0.249	0.149	0.067	0.149
TNF-alpha (pg/mL)	0.698	0.99	0.99	0.485	0.99	0.99	0.99
IL-6 (pg/mL)	0.238	0.583	0.172	0.707	0.579	0.583	0.583
IL-4 (pg/mL)	0.255	0.149	0.149	0.028	0.012	0.149	0.044
IL-10 (pg/mL)	0.588	0.588	0.132	0.012	0.046	0.487	0.179
CTL
CRP (mg/L)	0.938	0.938	0.938	0.938	0.722	0.746	0.722
IL-1beta (pg/mL)	0.996	0.998	0.68	0.998	0.998	0.88	0.998
TNF-alpha (pg/mL)	0.712	0.23	0.163	0.04	0.356	0.712	0.712
IL-6 (pg/mL)	0.993	0.322	0.332	0.332	0.768	0.993	0.993
IL-4 (pg/mL)	0.394	0.035	0.006	0.02	0.006	0.003	0.041
IL-10 (pg/mL)	0.388	0.102	0.027	0.102	0.03	0.012	0.03
